# Supplementary material for: Integrative profiling of untreated primary membranous nephropathy at the single-cell transcriptome level
Source: Clin Kidney J. 2024 Jun 14;17(7):sfae168. doi: 10.1093/ckj/sfae168 (PMC11255483; doi:10.1093/ckj/sfae168)
Supplement: sfae168_Supplemental_Files [file sfae168_supplemental_files.zip]

Archive with 7 entries (7 files):
- Supplemental Figure 1.pdf
- Supplemental Figure 2 .pdf
- Supplemental Figure 3.pdf
- Supplemental Figure 4.pdf
- Supplemental Figure 5.pdf
- Supplemental Figure 6.pdf
- Supplemental Figure 7.pdf
